# Supplementary material for: Identifying Functions of Proteins in Mice With Functional Embedding Features
Source: Front Genet. 2022 May 16;13:909040. doi: 10.3389/fgene.2022.909040 (PMC9149260; doi:10.3389/fgene.2022.909040)
Supplement: Supplementary file 1 [file Table2.XLSX]

## Sheet: RAKEL_RF
Number of features	Accuracy	Exact match
1	0.257	0.023
2	0.317	0.031
3	0.374	0.052
4	0.415	0.077
5	0.443	0.097
6	0.456	0.1
7	0.467	0.104
8	0.472	0.113
9	0.491	0.129
10	0.494	0.134
11	0.498	0.137
12	0.505	0.146
13	0.508	0.152
14	0.507	0.147
15	0.508	0.146
16	0.509	0.148
17	0.512	0.154
18	0.511	0.148
19	0.514	0.149
20	0.511	0.15
21	0.516	0.152
22	0.515	0.15
23	0.516	0.152
24	0.519	0.154
25	0.519	0.157
26	0.519	0.154
27	0.524	0.162
28	0.521	0.158
29	0.526	0.162
30	0.525	0.161
31	0.524	0.162
32	0.524	0.158
33	0.528	0.165
34	0.528	0.166
35	0.527	0.164
36	0.528	0.164
37	0.526	0.16
38	0.528	0.161
39	0.525	0.163
40	0.526	0.164
41	0.526	0.163
42	0.528	0.165
43	0.528	0.164
44	0.528	0.165
45	0.528	0.164
46	0.529	0.167
47	0.526	0.163
48	0.53	0.167
49	0.528	0.165
50	0.531	0.165
51	0.528	0.162
52	0.528	0.165
53	0.53	0.17
54	0.53	0.17
55	0.528	0.163
56	0.528	0.165
57	0.529	0.165
58	0.53	0.166
59	0.53	0.17
60	0.529	0.169
61	0.529	0.163
62	0.528	0.162
63	0.53	0.167
64	0.531	0.165
65	0.53	0.166
66	0.531	0.17
67	0.531	0.169
68	0.53	0.166
69	0.534	0.171
70	0.529	0.166
71	0.534	0.169
72	0.534	0.171
73	0.532	0.169
74	0.533	0.171
75	0.532	0.169
76	0.532	0.167
77	0.533	0.169
78	0.534	0.171
79	0.532	0.17
80	0.534	0.173
81	0.534	0.173
82	0.532	0.172
83	0.533	0.171
84	0.532	0.173
85	0.532	0.171
86	0.533	0.17
87	0.534	0.172
88	0.531	0.166
89	0.532	0.17
90	0.531	0.171
91	0.533	0.174
92	0.533	0.173
93	0.533	0.172
94	0.531	0.171
95	0.533	0.174
96	0.535	0.174
97	0.534	0.174
98	0.533	0.174
99	0.534	0.176
100	0.534	0.175
101	0.532	0.171
102	0.533	0.172
103	0.532	0.172
104	0.534	0.173
105	0.534	0.173
106	0.533	0.172
107	0.532	0.17
108	0.534	0.173
109	0.533	0.169
110	0.534	0.172
111	0.533	0.172
112	0.533	0.17
113	0.532	0.169
114	0.534	0.174
115	0.532	0.171
116	0.534	0.172
117	0.532	0.169
118	0.533	0.177
119	0.534	0.172
120	0.532	0.171
121	0.532	0.173
122	0.532	0.169
123	0.533	0.169
124	0.531	0.168
125	0.531	0.17
126	0.532	0.171
127	0.532	0.171
128	0.534	0.172
129	0.534	0.17
130	0.534	0.172
131	0.535	0.173
132	0.535	0.173
133	0.534	0.171
134	0.534	0.173
135	0.536	0.171
136	0.534	0.171
137	0.534	0.172
138	0.535	0.172
139	0.533	0.17
140	0.535	0.173
141	0.534	0.17
142	0.535	0.174
143	0.534	0.173
144	0.537	0.178
145	0.535	0.168
146	0.538	0.174
147	0.535	0.173
148	0.535	0.172
149	0.533	0.171
150	0.535	0.172
151	0.535	0.176
152	0.535	0.175
153	0.534	0.171
154	0.534	0.171
155	0.538	0.175
156	0.534	0.172
157	0.536	0.173
158	0.535	0.175
159	0.536	0.175
160	0.532	0.17
161	0.532	0.17
162	0.533	0.17
163	0.534	0.174
164	0.536	0.174
165	0.536	0.174
166	0.536	0.176
167	0.535	0.173
168	0.537	0.175
169	0.534	0.17
170	0.533	0.17
171	0.534	0.173
172	0.535	0.172
173	0.535	0.174
174	0.533	0.171
175	0.535	0.174
176	0.535	0.173
177	0.535	0.174
178	0.536	0.175
179	0.534	0.171
180	0.537	0.176
181	0.535	0.174
182	0.534	0.173
183	0.534	0.171
184	0.534	0.174
185	0.535	0.174
186	0.533	0.171
187	0.535	0.171
188	0.534	0.176
189	0.533	0.171
190	0.534	0.171
191	0.535	0.174
192	0.536	0.175
193	0.532	0.172
194	0.534	0.174
195	0.534	0.171
196	0.534	0.176
197	0.535	0.172
198	0.535	0.173
199	0.537	0.173
200	0.536	0.174
201	0.533	0.173
202	0.536	0.173
203	0.535	0.174
204	0.538	0.174
205	0.537	0.177
206	0.533	0.171
207	0.532	0.173
208	0.534	0.17
209	0.535	0.172
210	0.532	0.167
211	0.533	0.171
212	0.535	0.172
213	0.536	0.172
214	0.535	0.173
215	0.535	0.17
216	0.537	0.177
217	0.536	0.172
218	0.533	0.169
219	0.536	0.174
220	0.535	0.174
221	0.534	0.174
222	0.533	0.172
223	0.534	0.175
224	0.535	0.172
225	0.533	0.17
226	0.534	0.171
227	0.534	0.172
228	0.534	0.173
229	0.534	0.175
230	0.533	0.171
231	0.534	0.174
232	0.533	0.171
233	0.533	0.172
234	0.534	0.174
235	0.533	0.174
236	0.534	0.176
237	0.535	0.172
238	0.53	0.17
239	0.534	0.17
240	0.535	0.173
241	0.533	0.173
242	0.535	0.177
243	0.532	0.17
244	0.535	0.174
245	0.534	0.176
246	0.534	0.176
247	0.535	0.169
248	0.535	0.173
249	0.533	0.171
250	0.535	0.176
251	0.534	0.172
252	0.536	0.174
253	0.534	0.175
254	0.534	0.173
255	0.535	0.174
256	0.533	0.172
257	0.535	0.175
258	0.536	0.174
259	0.535	0.174
260	0.533	0.172
261	0.536	0.174
262	0.537	0.176
263	0.536	0.172
264	0.536	0.175
265	0.535	0.175
266	0.536	0.172
267	0.536	0.174
268	0.536	0.176
269	0.536	0.176
270	0.537	0.176
271	0.535	0.172
272	0.536	0.177
273	0.537	0.174
274	0.534	0.174
275	0.536	0.177
276	0.536	0.175
277	0.535	0.171
278	0.536	0.177
279	0.532	0.172
280	0.535	0.172
281	0.534	0.171
282	0.536	0.174
283	0.535	0.174
284	0.534	0.17
285	0.535	0.172
286	0.535	0.175
287	0.534	0.172
288	0.532	0.172
289	0.537	0.177
290	0.538	0.177
291	0.538	0.179
292	0.535	0.174
293	0.536	0.177
294	0.536	0.174
295	0.537	0.176
296	0.536	0.172
297	0.535	0.175
298	0.536	0.172
299	0.534	0.174
300	0.536	0.173
301	0.535	0.169
302	0.536	0.171
303	0.536	0.176
304	0.535	0.174
305	0.534	0.173
306	0.535	0.174
307	0.535	0.174
308	0.536	0.17
309	0.532	0.168
310	0.535	0.172
311	0.536	0.173
312	0.536	0.175
313	0.533	0.173
314	0.538	0.177
315	0.537	0.175
316	0.535	0.173
317	0.535	0.174
318	0.535	0.172
319	0.536	0.174
320	0.536	0.173
321	0.536	0.177
322	0.537	0.177
323	0.535	0.173
324	0.537	0.175
325	0.535	0.173
326	0.535	0.172
327	0.537	0.176
328	0.536	0.177
329	0.534	0.172
330	0.535	0.171
331	0.536	0.174
332	0.537	0.178
333	0.535	0.173
334	0.535	0.173
335	0.536	0.175
336	0.535	0.174
337	0.535	0.176
338	0.537	0.178
339	0.537	0.176
340	0.536	0.175
341	0.536	0.174
342	0.535	0.174
343	0.534	0.172
344	0.536	0.175
345	0.535	0.175
346	0.536	0.174
347	0.535	0.173
348	0.534	0.175
349	0.536	0.176
350	0.537	0.175
351	0.535	0.175
352	0.536	0.174
353	0.536	0.176
354	0.533	0.174
355	0.535	0.174
356	0.536	0.174
357	0.536	0.178
358	0.536	0.175
359	0.536	0.176
360	0.534	0.173
361	0.536	0.176
362	0.535	0.171
363	0.535	0.174
364	0.536	0.175
365	0.534	0.173
366	0.537	0.176
367	0.534	0.172
368	0.535	0.173
369	0.534	0.171
370	0.535	0.173
371	0.538	0.178
372	0.534	0.172
373	0.537	0.175
374	0.534	0.175
375	0.535	0.173
376	0.535	0.172
377	0.535	0.171
378	0.535	0.176
379	0.535	0.177
380	0.535	0.171
381	0.534	0.172
382	0.536	0.174
383	0.536	0.175
384	0.534	0.174
385	0.538	0.174
386	0.536	0.172
387	0.535	0.173
388	0.537	0.179
389	0.535	0.174
390	0.536	0.175
391	0.534	0.174
392	0.534	0.175
393	0.533	0.171
394	0.536	0.172
395	0.533	0.172
396	0.535	0.176
397	0.535	0.176
398	0.534	0.175
399	0.537	0.178
400	0.537	0.179
401	0.535	0.172
402	0.538	0.183
403	0.535	0.172
404	0.537	0.178
405	0.537	0.175
406	0.535	0.173
407	0.536	0.176
408	0.535	0.172
409	0.538	0.18
410	0.537	0.175
411	0.534	0.171
412	0.535	0.175
413	0.535	0.176
414	0.536	0.177
415	0.537	0.175
416	0.536	0.175
417	0.536	0.173
418	0.534	0.171
419	0.535	0.174
420	0.534	0.171
421	0.535	0.173
422	0.537	0.175
423	0.536	0.176
424	0.536	0.174
425	0.537	0.174
426	0.535	0.174
427	0.534	0.174
428	0.535	0.179
429	0.536	0.176
430	0.537	0.175
431	0.538	0.175
432	0.535	0.174
433	0.538	0.177
434	0.537	0.178
435	0.536	0.172
436	0.536	0.173
437	0.535	0.176
438	0.538	0.175
439	0.536	0.176
440	0.533	0.17
441	0.538	0.18
442	0.536	0.172
443	0.537	0.177
444	0.535	0.177
445	0.539	0.178
446	0.537	0.179
447	0.537	0.176
448	0.535	0.174
449	0.536	0.175
450	0.535	0.172
451	0.537	0.176
452	0.533	0.171
453	0.537	0.177
454	0.537	0.177
455	0.536	0.176
456	0.537	0.174
457	0.535	0.173
458	0.538	0.179
459	0.535	0.178
460	0.537	0.172
461	0.534	0.172
462	0.537	0.177
463	0.536	0.178
464	0.536	0.175
465	0.537	0.173
466	0.538	0.174
467	0.537	0.177
468	0.534	0.172
469	0.535	0.176
470	0.536	0.173
471	0.537	0.176
472	0.535	0.172
473	0.534	0.172
474	0.535	0.172
475	0.537	0.177
476	0.535	0.176
477	0.533	0.17
478	0.538	0.176
479	0.536	0.176
480	0.535	0.174
481	0.534	0.174
482	0.536	0.178
483	0.536	0.174
484	0.536	0.178
485	0.535	0.171
486	0.537	0.175
487	0.537	0.178
488	0.536	0.174
489	0.538	0.18
490	0.537	0.175
491	0.535	0.174
492	0.535	0.173
493	0.538	0.175
494	0.536	0.174
495	0.535	0.174
496	0.536	0.174
497	0.536	0.174
498	0.536	0.173
499	0.539	0.178
500	0.535	0.172
501	0.537	0.173
502	0.536	0.177
503	0.538	0.176
504	0.538	0.178
505	0.536	0.175
506	0.537	0.178
507	0.536	0.176
508	0.537	0.177
509	0.534	0.173
510	0.536	0.176
511	0.536	0.174
512	0.539	0.178
513	0.537	0.177
514	0.537	0.177
515	0.537	0.176
516	0.537	0.176
517	0.538	0.177
518	0.537	0.176
519	0.536	0.176
520	0.537	0.175
521	0.537	0.176
522	0.539	0.176
523	0.536	0.176
524	0.537	0.177
525	0.536	0.175
526	0.536	0.176
527	0.536	0.176
528	0.537	0.176
529	0.539	0.179
530	0.536	0.173
531	0.538	0.176
532	0.537	0.176
533	0.536	0.175
534	0.535	0.174
535	0.537	0.178
536	0.538	0.176
537	0.538	0.177
538	0.537	0.177
539	0.537	0.175
540	0.539	0.178
541	0.539	0.18
542	0.538	0.177
543	0.536	0.174
544	0.536	0.175
545	0.535	0.175
546	0.536	0.177
547	0.537	0.176
548	0.537	0.175
549	0.539	0.179
550	0.538	0.178
551	0.537	0.175
552	0.537	0.176
553	0.537	0.175
554	0.536	0.173
555	0.537	0.178
556	0.537	0.177
557	0.536	0.176
558	0.535	0.172
559	0.538	0.178
560	0.54	0.179
561	0.536	0.174
562	0.538	0.178
563	0.536	0.175
564	0.537	0.178
565	0.537	0.176
566	0.537	0.174
567	0.537	0.176
568	0.533	0.17
569	0.537	0.176
570	0.535	0.174
571	0.538	0.178
572	0.537	0.177
573	0.539	0.178
574	0.538	0.18
575	0.539	0.177
576	0.537	0.177
577	0.538	0.176
578	0.538	0.177
579	0.539	0.177
580	0.537	0.179
581	0.536	0.176
582	0.536	0.176
583	0.538	0.176
584	0.537	0.179
585	0.538	0.179
586	0.537	0.175
587	0.54	0.18
588	0.539	0.179
589	0.537	0.176
590	0.539	0.176
591	0.537	0.178
592	0.537	0.174
593	0.536	0.174
594	0.54	0.178
595	0.537	0.177
596	0.537	0.174
597	0.539	0.178
598	0.539	0.178
599	0.539	0.178
600	0.539	0.178
601	0.537	0.174
602	0.539	0.179
603	0.54	0.178
604	0.539	0.178
605	0.537	0.177
606	0.539	0.175
607	0.54	0.179
608	0.539	0.179
609	0.537	0.173
610	0.539	0.181
611	0.539	0.179
612	0.539	0.179
613	0.538	0.177
614	0.54	0.181
615	0.537	0.178
616	0.54	0.179
617	0.538	0.181
618	0.538	0.179
619	0.538	0.178
620	0.536	0.176
621	0.537	0.177
622	0.539	0.18
623	0.538	0.176
624	0.539	0.178
625	0.538	0.181
626	0.539	0.176
627	0.537	0.178
628	0.537	0.178
629	0.538	0.176
630	0.538	0.178
631	0.538	0.175
632	0.541	0.179
633	0.539	0.179
634	0.538	0.175
635	0.537	0.174
636	0.539	0.177
637	0.538	0.178
638	0.539	0.18
639	0.538	0.179
640	0.537	0.178
641	0.536	0.177
642	0.54	0.18
643	0.538	0.178
644	0.539	0.178
645	0.539	0.175
646	0.539	0.176
647	0.537	0.181
648	0.538	0.177
649	0.539	0.177
650	0.539	0.176
651	0.539	0.179
652	0.539	0.177
653	0.539	0.179
654	0.538	0.177
655	0.54	0.183
656	0.54	0.179
657	0.537	0.175
658	0.539	0.179
659	0.54	0.181
660	0.538	0.179
661	0.539	0.18
662	0.539	0.178
663	0.54	0.179
664	0.539	0.177
665	0.541	0.181
666	0.541	0.178
667	0.541	0.181
668	0.54	0.177
669	0.541	0.181
670	0.541	0.181
671	0.538	0.18
672	0.538	0.177
673	0.54	0.182
674	0.537	0.175
675	0.539	0.177
676	0.538	0.176
677	0.541	0.183
678	0.537	0.177
679	0.537	0.178
680	0.538	0.179
681	0.54	0.179
682	0.538	0.179
683	0.541	0.183
684	0.539	0.18
685	0.538	0.177
686	0.54	0.179
687	0.539	0.178
688	0.539	0.182
689	0.539	0.179
690	0.54	0.186
691	0.539	0.178
692	0.54	0.18
693	0.539	0.181
694	0.541	0.18
695	0.541	0.18
696	0.539	0.178
697	0.539	0.176
698	0.541	0.181
699	0.539	0.18
700	0.537	0.178
701	0.54	0.182
702	0.542	0.182
703	0.539	0.179
704	0.54	0.181
705	0.541	0.178
706	0.539	0.178
707	0.539	0.178
708	0.54	0.181
709	0.54	0.181
710	0.538	0.179
711	0.539	0.178
712	0.538	0.181
713	0.541	0.181
714	0.541	0.181
715	0.54	0.18
716	0.538	0.178
717	0.538	0.177
718	0.539	0.179
719	0.539	0.178
720	0.539	0.177
721	0.54	0.179
722	0.541	0.183
723	0.539	0.176
724	0.54	0.18
725	0.54	0.179
726	0.541	0.181
727	0.541	0.18
728	0.539	0.178
729	0.538	0.179
730	0.537	0.176
731	0.539	0.178
732	0.541	0.181
733	0.539	0.179
734	0.54	0.178
735	0.54	0.18
736	0.539	0.179
737	0.542	0.181
738	0.54	0.179
739	0.54	0.181
740	0.539	0.177
741	0.539	0.182
742	0.541	0.181
743	0.537	0.174
744	0.539	0.178
745	0.541	0.182
746	0.539	0.178
747	0.54	0.178
748	0.54	0.181
749	0.537	0.178
750	0.539	0.179
751	0.538	0.178
752	0.539	0.177
753	0.541	0.18
754	0.539	0.177
755	0.539	0.177
756	0.538	0.178

## Sheet: RAKEL_SVM
Number of features	Accuracy	Exact match
1	0.373	0.032
2	0.364	0.041
3	0.363	0.063
4	0.366	0.068
5	0.366	0.069
6	0.378	0.072
7	0.382	0.074
8	0.385	0.076
9	0.392	0.079
10	0.394	0.082
11	0.4	0.087
12	0.401	0.088
13	0.409	0.092
14	0.418	0.093
15	0.419	0.091
16	0.422	0.091
17	0.425	0.093
18	0.426	0.093
19	0.429	0.094
20	0.43	0.094
21	0.44	0.099
22	0.442	0.101
23	0.444	0.102
24	0.446	0.103
25	0.447	0.103
26	0.448	0.104
27	0.453	0.106
28	0.453	0.107
29	0.459	0.11
30	0.46	0.11
31	0.462	0.111
32	0.464	0.111
33	0.464	0.113
34	0.466	0.114
35	0.469	0.119
36	0.469	0.117
37	0.47	0.117
38	0.471	0.117
39	0.473	0.117
40	0.473	0.117
41	0.473	0.117
42	0.477	0.12
43	0.477	0.121
44	0.477	0.121
45	0.477	0.12
46	0.477	0.121
47	0.478	0.121
48	0.482	0.124
49	0.483	0.124
50	0.483	0.125
51	0.484	0.125
52	0.485	0.127
53	0.486	0.128
54	0.486	0.127
55	0.486	0.127
56	0.487	0.129
57	0.488	0.129
58	0.488	0.129
59	0.49	0.131
60	0.49	0.131
61	0.49	0.131
62	0.491	0.131
63	0.492	0.133
64	0.493	0.134
65	0.493	0.134
66	0.494	0.135
67	0.494	0.135
68	0.495	0.136
69	0.497	0.14
70	0.497	0.139
71	0.498	0.141
72	0.499	0.142
73	0.499	0.142
74	0.499	0.14
75	0.5	0.144
76	0.501	0.145
77	0.501	0.144
78	0.5	0.144
79	0.5	0.144
80	0.502	0.146
81	0.502	0.146
82	0.502	0.146
83	0.502	0.144
84	0.502	0.144
85	0.502	0.145
86	0.503	0.146
87	0.503	0.145
88	0.503	0.145
89	0.504	0.145
90	0.504	0.145
91	0.503	0.146
92	0.504	0.146
93	0.504	0.146
94	0.505	0.146
95	0.506	0.148
96	0.507	0.149
97	0.506	0.148
98	0.508	0.149
99	0.508	0.15
100	0.508	0.15
101	0.508	0.15
102	0.508	0.149
103	0.508	0.149
104	0.509	0.15
105	0.509	0.151
106	0.509	0.152
107	0.509	0.151
108	0.509	0.152
109	0.509	0.153
110	0.509	0.151
111	0.51	0.153
112	0.51	0.155
113	0.51	0.156
114	0.511	0.156
115	0.51	0.155
116	0.51	0.155
117	0.51	0.155
118	0.511	0.154
119	0.51	0.154
120	0.511	0.155
121	0.512	0.156
122	0.512	0.156
123	0.512	0.156
124	0.512	0.156
125	0.512	0.156
126	0.513	0.157
127	0.513	0.158
128	0.513	0.156
129	0.512	0.155
130	0.512	0.155
131	0.512	0.154
132	0.513	0.155
133	0.513	0.156
134	0.514	0.156
135	0.514	0.156
136	0.515	0.158
137	0.514	0.158
138	0.514	0.158
139	0.515	0.158
140	0.514	0.157
141	0.514	0.158
142	0.515	0.158
143	0.515	0.158
144	0.515	0.158
145	0.514	0.157
146	0.515	0.158
147	0.515	0.158
148	0.516	0.158
149	0.516	0.161
150	0.517	0.162
151	0.517	0.162
152	0.517	0.162
153	0.517	0.162
154	0.517	0.162
155	0.518	0.163
156	0.518	0.164
157	0.518	0.163
158	0.518	0.163
159	0.519	0.164
160	0.52	0.166
161	0.52	0.166
162	0.519	0.165
163	0.519	0.165
164	0.519	0.165
165	0.519	0.164
166	0.519	0.163
167	0.519	0.163
168	0.52	0.164
169	0.519	0.162
170	0.52	0.164
171	0.521	0.164
172	0.521	0.164
173	0.52	0.163
174	0.52	0.163
175	0.521	0.165
176	0.521	0.164
177	0.519	0.165
178	0.52	0.165
179	0.519	0.163
180	0.519	0.164
181	0.519	0.164
182	0.519	0.162
183	0.52	0.163
184	0.52	0.164
185	0.521	0.164
186	0.521	0.165
187	0.521	0.164
188	0.521	0.165
189	0.521	0.165
190	0.521	0.166
191	0.522	0.166
192	0.521	0.165
193	0.522	0.166
194	0.522	0.166
195	0.522	0.166
196	0.522	0.167
197	0.523	0.167
198	0.522	0.167
199	0.523	0.167
200	0.523	0.168
201	0.523	0.167
202	0.523	0.167
203	0.522	0.165
204	0.523	0.165
205	0.523	0.165
206	0.523	0.167
207	0.523	0.167
208	0.523	0.167
209	0.524	0.166
210	0.524	0.167
211	0.524	0.168
212	0.523	0.167
213	0.524	0.167
214	0.524	0.166
215	0.524	0.166
216	0.525	0.168
217	0.525	0.167
218	0.525	0.168
219	0.525	0.169
220	0.525	0.169
221	0.526	0.169
222	0.526	0.169
223	0.526	0.168
224	0.526	0.168
225	0.526	0.168
226	0.526	0.169
227	0.526	0.169
228	0.526	0.168
229	0.526	0.168
230	0.526	0.168
231	0.526	0.168
232	0.525	0.166
233	0.525	0.166
234	0.525	0.167
235	0.525	0.165
236	0.525	0.167
237	0.527	0.169
238	0.526	0.169
239	0.526	0.168
240	0.526	0.168
241	0.527	0.169
242	0.527	0.17
243	0.527	0.17
244	0.527	0.17
245	0.527	0.171
246	0.527	0.171
247	0.527	0.171
248	0.527	0.171
249	0.527	0.171
250	0.527	0.171
251	0.527	0.171
252	0.527	0.172
253	0.527	0.172
254	0.527	0.172
255	0.528	0.172
256	0.527	0.172
257	0.527	0.171
258	0.527	0.171
259	0.527	0.171
260	0.527	0.171
261	0.527	0.171
262	0.527	0.171
263	0.528	0.172
264	0.528	0.172
265	0.528	0.171
266	0.527	0.171
267	0.528	0.171
268	0.528	0.171
269	0.528	0.171
270	0.527	0.171
271	0.527	0.17
272	0.528	0.171
273	0.528	0.171
274	0.528	0.171
275	0.528	0.171
276	0.528	0.171
277	0.529	0.171
278	0.528	0.171
279	0.529	0.171
280	0.529	0.172
281	0.529	0.172
282	0.529	0.172
283	0.529	0.172
284	0.529	0.172
285	0.53	0.172
286	0.53	0.172
287	0.53	0.173
288	0.53	0.173
289	0.53	0.172
290	0.529	0.172
291	0.529	0.172
292	0.531	0.175
293	0.53	0.172
294	0.53	0.172
295	0.53	0.172
296	0.53	0.172
297	0.53	0.172
298	0.53	0.173
299	0.531	0.173
300	0.53	0.172
301	0.53	0.172
302	0.531	0.173
303	0.531	0.173
304	0.531	0.173
305	0.53	0.172
306	0.53	0.172
307	0.531	0.172
308	0.531	0.173
309	0.531	0.173
310	0.532	0.175
311	0.533	0.175
312	0.532	0.174
313	0.533	0.175
314	0.532	0.175
315	0.533	0.175
316	0.532	0.176
317	0.533	0.176
318	0.532	0.175
319	0.533	0.175
320	0.533	0.175
321	0.533	0.175
322	0.533	0.175
323	0.534	0.175
324	0.534	0.175
325	0.534	0.176
326	0.534	0.175
327	0.534	0.175
328	0.533	0.175
329	0.534	0.177
330	0.533	0.175
331	0.533	0.175
332	0.533	0.174
333	0.534	0.176
334	0.533	0.175
335	0.533	0.175
336	0.533	0.175
337	0.533	0.174
338	0.532	0.172
339	0.532	0.172
340	0.532	0.173
341	0.532	0.173
342	0.532	0.173
343	0.532	0.174
344	0.532	0.172
345	0.532	0.173
346	0.532	0.172
347	0.532	0.173
348	0.532	0.174
349	0.533	0.173
350	0.532	0.174
351	0.532	0.174
352	0.533	0.175
353	0.532	0.174
354	0.533	0.174
355	0.533	0.174
356	0.533	0.173
357	0.533	0.175
358	0.533	0.173
359	0.533	0.172
360	0.533	0.172
361	0.534	0.174
362	0.534	0.175
363	0.534	0.174
364	0.534	0.174
365	0.534	0.174
366	0.533	0.174
367	0.534	0.174
368	0.533	0.174
369	0.533	0.174
370	0.533	0.174
371	0.533	0.174
372	0.534	0.174
373	0.534	0.174
374	0.534	0.174
375	0.534	0.173
376	0.534	0.173
377	0.535	0.175
378	0.536	0.177
379	0.535	0.176
380	0.535	0.176
381	0.535	0.175
382	0.535	0.176
383	0.536	0.176
384	0.536	0.177
385	0.535	0.176
386	0.535	0.176
387	0.534	0.175
388	0.535	0.175
389	0.535	0.175
390	0.535	0.174
391	0.535	0.176
392	0.535	0.176
393	0.535	0.176
394	0.535	0.176
395	0.535	0.176
396	0.535	0.176
397	0.535	0.175
398	0.536	0.176
399	0.536	0.177
400	0.536	0.177
401	0.535	0.176
402	0.536	0.177
403	0.536	0.177
404	0.535	0.177
405	0.535	0.177
406	0.535	0.177
407	0.535	0.176
408	0.535	0.177
409	0.535	0.176
410	0.536	0.176
411	0.536	0.176
412	0.537	0.177
413	0.536	0.176
414	0.536	0.176
415	0.536	0.176
416	0.536	0.176
417	0.536	0.176
418	0.536	0.176
419	0.536	0.175
420	0.536	0.176
421	0.537	0.175
422	0.536	0.176
423	0.536	0.175
424	0.537	0.175
425	0.537	0.176
426	0.537	0.176
427	0.536	0.175
428	0.536	0.176
429	0.536	0.176
430	0.537	0.176
431	0.537	0.176
432	0.536	0.177
433	0.536	0.176
434	0.536	0.176
435	0.537	0.176
436	0.536	0.175
437	0.536	0.175
438	0.536	0.175
439	0.536	0.176
440	0.536	0.175
441	0.537	0.177
442	0.538	0.178
443	0.538	0.177
444	0.538	0.178
445	0.538	0.179
446	0.537	0.178
447	0.538	0.179
448	0.538	0.178
449	0.538	0.178
450	0.538	0.177
451	0.537	0.178
452	0.538	0.178
453	0.538	0.177
454	0.538	0.178
455	0.538	0.178
456	0.539	0.178
457	0.539	0.179
458	0.538	0.176
459	0.538	0.176
460	0.538	0.176
461	0.538	0.175
462	0.538	0.176
463	0.538	0.177
464	0.537	0.176
465	0.538	0.176
466	0.538	0.176
467	0.538	0.177
468	0.538	0.177
469	0.538	0.176
470	0.538	0.176
471	0.538	0.176
472	0.538	0.177
473	0.538	0.177
474	0.538	0.177
475	0.538	0.177
476	0.538	0.176
477	0.538	0.177
478	0.539	0.178
479	0.538	0.177
480	0.538	0.177
481	0.539	0.177
482	0.538	0.176
483	0.538	0.178
484	0.538	0.177
485	0.538	0.176
486	0.538	0.176
487	0.538	0.176
488	0.537	0.176
489	0.538	0.178
490	0.538	0.177
491	0.538	0.177
492	0.538	0.178
493	0.538	0.177
494	0.538	0.177
495	0.538	0.177
496	0.538	0.177
497	0.538	0.176
498	0.537	0.176
499	0.537	0.176
500	0.538	0.175
501	0.537	0.175
502	0.537	0.175
503	0.537	0.175
504	0.538	0.176
505	0.538	0.177
506	0.538	0.176
507	0.538	0.178
508	0.538	0.177
509	0.538	0.178
510	0.538	0.177
511	0.538	0.176
512	0.538	0.176
513	0.538	0.176
514	0.538	0.175
515	0.538	0.175
516	0.538	0.176
517	0.538	0.175
518	0.538	0.175
519	0.538	0.176
520	0.538	0.175
521	0.538	0.176
522	0.538	0.176
523	0.537	0.175
524	0.537	0.175
525	0.537	0.175
526	0.538	0.176
527	0.538	0.175
528	0.537	0.175
529	0.538	0.175
530	0.538	0.175
531	0.538	0.175
532	0.538	0.176
533	0.538	0.174
534	0.538	0.175
535	0.538	0.175
536	0.538	0.174
537	0.539	0.175
538	0.538	0.174
539	0.538	0.174
540	0.538	0.174
541	0.538	0.175
542	0.538	0.176
543	0.539	0.176
544	0.538	0.174
545	0.538	0.175
546	0.539	0.175
547	0.539	0.176
548	0.539	0.175
549	0.539	0.175
550	0.538	0.175
551	0.538	0.174
552	0.539	0.175
553	0.539	0.176
554	0.539	0.176
555	0.54	0.176
556	0.539	0.176
557	0.539	0.176
558	0.539	0.176
559	0.54	0.176
560	0.539	0.174
561	0.539	0.176
562	0.539	0.176
563	0.539	0.176
564	0.539	0.177
565	0.539	0.177
566	0.539	0.176
567	0.539	0.176
568	0.539	0.176
569	0.539	0.176
570	0.538	0.176
571	0.538	0.175
572	0.539	0.176
573	0.539	0.176
574	0.538	0.176
575	0.539	0.177
576	0.539	0.177
577	0.539	0.176
578	0.54	0.178
579	0.539	0.176
580	0.539	0.176
581	0.54	0.175
582	0.539	0.175
583	0.539	0.176
584	0.539	0.175
585	0.539	0.175
586	0.54	0.176
587	0.54	0.176
588	0.539	0.176
589	0.54	0.175
590	0.54	0.175
591	0.54	0.176
592	0.54	0.176
593	0.54	0.175
594	0.541	0.176
595	0.54	0.176
596	0.54	0.175
597	0.54	0.176
598	0.539	0.176
599	0.539	0.176
600	0.539	0.176
601	0.54	0.176
602	0.54	0.175
603	0.54	0.176
604	0.54	0.176
605	0.539	0.176
606	0.539	0.175
607	0.539	0.175
608	0.539	0.175
609	0.539	0.175
610	0.539	0.175
611	0.539	0.175
612	0.539	0.175
613	0.539	0.175
614	0.539	0.176
615	0.539	0.175
616	0.539	0.175
617	0.539	0.175
618	0.539	0.175
619	0.539	0.175
620	0.539	0.175
621	0.54	0.176
622	0.539	0.174
623	0.539	0.174
624	0.539	0.174
625	0.539	0.173
626	0.539	0.175
627	0.539	0.174
628	0.539	0.174
629	0.539	0.175
630	0.539	0.175
631	0.539	0.175
632	0.539	0.176
633	0.54	0.175
634	0.54	0.176
635	0.54	0.176
636	0.54	0.175
637	0.54	0.175
638	0.54	0.175
639	0.539	0.175
640	0.54	0.176
641	0.541	0.176
642	0.54	0.176
643	0.54	0.176
644	0.54	0.176
645	0.54	0.175
646	0.54	0.177
647	0.54	0.176
648	0.54	0.175
649	0.54	0.176
650	0.54	0.176
651	0.54	0.176
652	0.54	0.175
653	0.54	0.176
654	0.54	0.175
655	0.54	0.175
656	0.539	0.174
657	0.54	0.176
658	0.539	0.175
659	0.539	0.174
660	0.539	0.175
661	0.54	0.175
662	0.539	0.176
663	0.54	0.175
664	0.539	0.175
665	0.539	0.175
666	0.539	0.175
667	0.539	0.174
668	0.539	0.175
669	0.54	0.174
670	0.539	0.174
671	0.54	0.174
672	0.539	0.173
673	0.539	0.174
674	0.54	0.175
675	0.54	0.174
676	0.54	0.173
677	0.539	0.173
678	0.539	0.173
679	0.539	0.174
680	0.539	0.173
681	0.54	0.174
682	0.54	0.175
683	0.539	0.173
684	0.54	0.173
685	0.54	0.174
686	0.54	0.174
687	0.541	0.175
688	0.54	0.175
689	0.54	0.174
690	0.54	0.174
691	0.54	0.175
692	0.54	0.173
693	0.541	0.175
694	0.541	0.176
695	0.541	0.175
696	0.54	0.175
697	0.541	0.175
698	0.541	0.176
699	0.541	0.175
700	0.541	0.175
701	0.54	0.175
702	0.541	0.175
703	0.54	0.176
704	0.54	0.175
705	0.54	0.176
706	0.54	0.176
707	0.54	0.175
708	0.54	0.176
709	0.541	0.177
710	0.54	0.176
711	0.54	0.176
712	0.541	0.176
713	0.54	0.175
714	0.54	0.176
715	0.541	0.176
716	0.54	0.177
717	0.541	0.176
718	0.54	0.176
719	0.541	0.177
720	0.54	0.175
721	0.54	0.176
722	0.54	0.175
723	0.54	0.176
724	0.54	0.176
725	0.54	0.176
726	0.541	0.176
727	0.541	0.176
728	0.54	0.177
729	0.54	0.177
730	0.54	0.176
731	0.54	0.176
732	0.54	0.176
733	0.541	0.177
734	0.54	0.177
735	0.54	0.178
736	0.541	0.178
737	0.541	0.177
738	0.541	0.178
739	0.541	0.177
740	0.54	0.177
741	0.541	0.178
742	0.541	0.179
743	0.541	0.177
744	0.541	0.177
745	0.541	0.178
746	0.542	0.179
747	0.541	0.178
748	0.541	0.178
749	0.541	0.178
750	0.541	0.178
751	0.541	0.179
752	0.541	0.178
753	0.541	0.179
754	0.541	0.179
755	0.541	0.178
756	0.541	0.179
