# Supplementary material for: Identifying Functions of Proteins in Mice With Functional Embedding Features
Source: Front Genet. 2022 May 16;13:909040. doi: 10.3389/fgene.2022.909040 (PMC9149260; doi:10.3389/fgene.2022.909040)
Supplement: Supplementary file 2 [file Table3.XLSX]

## Sheet: RAKEL_RF
Number of features	Accuracy	Exact match
1	0.386	0.041
2	0.397	0.045
3	0.401	0.047
4	0.403	0.05
5	0.404	0.05
6	0.407	0.052
7	0.409	0.053
8	0.407	0.058
9	0.411	0.06
10	0.413	0.06
11	0.413	0.06
12	0.413	0.061
13	0.416	0.063
14	0.416	0.063
15	0.416	0.062
16	0.42	0.065
17	0.421	0.067
18	0.42	0.067
19	0.422	0.069
20	0.422	0.069
21	0.424	0.071
22	0.424	0.071
23	0.424	0.071
24	0.426	0.073
25	0.428	0.077
26	0.429	0.077
27	0.429	0.077
28	0.429	0.077
29	0.429	0.077
30	0.429	0.077
31	0.429	0.077
32	0.429	0.076
33	0.429	0.076
34	0.429	0.076
35	0.428	0.076
36	0.428	0.076
37	0.428	0.075

## Sheet: RAKEL_SVM
Number of features	Accuracy	Exact match
1	0.386	0.041
2	0.397	0.044
3	0.401	0.046
4	0.403	0.049
5	0.404	0.049
6	0.407	0.051
7	0.409	0.052
8	0.407	0.053
9	0.41	0.055
10	0.412	0.055
11	0.412	0.055
12	0.413	0.057
13	0.416	0.059
14	0.416	0.059
15	0.416	0.059
16	0.419	0.062
17	0.42	0.065
18	0.42	0.064
19	0.422	0.065
20	0.422	0.064
21	0.424	0.067
22	0.423	0.067
23	0.423	0.068
24	0.426	0.07
25	0.428	0.073
26	0.428	0.074
27	0.429	0.074
28	0.428	0.074
29	0.429	0.075
30	0.429	0.075
31	0.429	0.074
32	0.429	0.074
33	0.429	0.074
34	0.428	0.074
35	0.428	0.074
36	0.429	0.074
37	0.429	0.074
