# Supplementary material for: Identifying Functions of Proteins in Mice With Functional Embedding Features
Source: Front Genet. 2022 May 16;13:909040. doi: 10.3389/fgene.2022.909040 (PMC9149260; doi:10.3389/fgene.2022.909040)
Supplement: Supplementary file 3 [file Table4.XLSX]

## Sheet: RAKEL_RF
Number of features	Accuracy	Exact match
1	0.364	0.036
2	0.359	0.034
3	0.363	0.037
4	0.366	0.04
5	0.372	0.044
6	0.379	0.051
7	0.345	0.08
8	0.354	0.085
9	0.358	0.087
10	0.364	0.094
11	0.364	0.095
12	0.37	0.097
13	0.373	0.097
14	0.373	0.097
15	0.376	0.097
16	0.383	0.1
17	0.384	0.1
18	0.386	0.1
19	0.39	0.103
20	0.392	0.102
21	0.394	0.103
22	0.394	0.102
23	0.396	0.105
24	0.399	0.104
25	0.397	0.105
26	0.4	0.106
27	0.4	0.105
28	0.401	0.104
29	0.402	0.107
30	0.403	0.108
31	0.403	0.107
32	0.406	0.108
33	0.406	0.105
34	0.408	0.108
35	0.408	0.109
36	0.408	0.107
37	0.408	0.109
38	0.414	0.112
39	0.414	0.113
40	0.414	0.111
41	0.415	0.112
42	0.416	0.11
43	0.416	0.113
44	0.418	0.112
45	0.419	0.111
46	0.418	0.112
47	0.418	0.113
48	0.418	0.112
49	0.419	0.113
50	0.423	0.115
51	0.424	0.115
52	0.426	0.115
53	0.425	0.116
54	0.426	0.115
55	0.426	0.116
56	0.425	0.115
57	0.426	0.116
58	0.428	0.114
59	0.427	0.117
60	0.426	0.114
61	0.427	0.116
62	0.428	0.116
63	0.432	0.119
64	0.431	0.117
65	0.432	0.12
66	0.433	0.119
67	0.434	0.119
68	0.435	0.116
69	0.435	0.119
70	0.437	0.117
71	0.439	0.121
72	0.437	0.12
73	0.439	0.122
74	0.438	0.122
75	0.438	0.121
76	0.439	0.121
77	0.437	0.121
78	0.44	0.122
79	0.441	0.121
80	0.441	0.119
81	0.441	0.123
82	0.442	0.123
83	0.44	0.122
84	0.44	0.122
85	0.441	0.124
86	0.441	0.121
87	0.439	0.121
88	0.44	0.12
89	0.438	0.118
90	0.441	0.121
91	0.441	0.122
92	0.442	0.121
93	0.443	0.121
94	0.444	0.124
95	0.443	0.124
96	0.444	0.122
97	0.445	0.124
98	0.445	0.126
99	0.445	0.125
100	0.446	0.125
101	0.446	0.126
102	0.447	0.124
103	0.447	0.126
104	0.446	0.127
105	0.448	0.126
106	0.447	0.124
107	0.448	0.124
108	0.45	0.126
109	0.449	0.125
110	0.45	0.125
111	0.45	0.125
112	0.449	0.127
113	0.449	0.125
114	0.451	0.125
115	0.45	0.126
116	0.451	0.128
117	0.452	0.128
118	0.452	0.126
119	0.452	0.127
120	0.452	0.128
121	0.45	0.127
122	0.452	0.126
123	0.454	0.128
124	0.452	0.129
125	0.453	0.128
126	0.452	0.128
127	0.453	0.127
128	0.453	0.128
129	0.451	0.127
130	0.451	0.122
131	0.454	0.129
132	0.453	0.126
133	0.454	0.128
134	0.453	0.127
135	0.451	0.126
136	0.452	0.126
137	0.453	0.127
138	0.452	0.125
139	0.452	0.125
140	0.453	0.126
141	0.454	0.127
142	0.453	0.126
143	0.453	0.125
144	0.455	0.127
145	0.452	0.126
146	0.453	0.127
147	0.454	0.127
148	0.454	0.128
149	0.452	0.125
150	0.454	0.129
151	0.454	0.129
152	0.454	0.126
153	0.453	0.128
154	0.455	0.129
155	0.454	0.127
156	0.454	0.129
157	0.454	0.126
158	0.455	0.13
159	0.453	0.128
160	0.455	0.129
161	0.453	0.125
162	0.453	0.128
163	0.453	0.124
164	0.454	0.13
165	0.454	0.128
166	0.454	0.127
167	0.456	0.128
168	0.454	0.127
169	0.452	0.124
170	0.454	0.125
171	0.453	0.124
172	0.455	0.124
173	0.455	0.124
174	0.455	0.125
175	0.455	0.125
176	0.454	0.123
177	0.455	0.126
178	0.455	0.123
179	0.454	0.121
180	0.455	0.127
181	0.455	0.128
182	0.455	0.125
183	0.458	0.127
184	0.455	0.124
185	0.456	0.126
186	0.455	0.124
187	0.457	0.127
188	0.455	0.124
189	0.457	0.127
190	0.457	0.124
191	0.457	0.123
192	0.457	0.126
193	0.459	0.126
194	0.459	0.129
195	0.458	0.128
196	0.457	0.125
197	0.457	0.125
198	0.457	0.125
199	0.458	0.125
200	0.46	0.129
201	0.457	0.126
202	0.457	0.124
203	0.458	0.127
204	0.456	0.123
205	0.457	0.124
206	0.456	0.124
207	0.459	0.128
208	0.458	0.126
209	0.458	0.129
210	0.457	0.124
211	0.459	0.127
212	0.461	0.128
213	0.459	0.127
214	0.459	0.126
215	0.458	0.125
216	0.457	0.124
217	0.459	0.126
218	0.458	0.124
219	0.461	0.127
220	0.459	0.126
221	0.46	0.127
222	0.459	0.126
223	0.46	0.126
224	0.458	0.128
225	0.457	0.125
226	0.459	0.127
227	0.459	0.13
228	0.461	0.129
229	0.459	0.128
230	0.458	0.128
231	0.459	0.13
232	0.459	0.126
233	0.462	0.128
234	0.46	0.126
235	0.461	0.13
236	0.46	0.126
237	0.46	0.128
238	0.46	0.127
239	0.46	0.126
240	0.459	0.126
241	0.46	0.127
242	0.459	0.124
243	0.459	0.127

## Sheet: RAKEL_SVM
Number of features	Accuracy	Exact match
1	0.373	0.033
2	0.376	0.035
3	0.383	0.038
4	0.388	0.042
5	0.394	0.044
6	0.402	0.053
7	0.403	0.054
8	0.403	0.054
9	0.402	0.054
10	0.405	0.057
11	0.404	0.056
12	0.407	0.058
13	0.407	0.059
14	0.409	0.06
15	0.41	0.059
16	0.41	0.059
17	0.409	0.059
18	0.409	0.06
19	0.406	0.063
20	0.399	0.067
21	0.399	0.068
22	0.399	0.068
23	0.398	0.068
24	0.398	0.069
25	0.395	0.072
26	0.392	0.071
27	0.398	0.068
28	0.4	0.068
29	0.399	0.067
30	0.388	0.076
31	0.388	0.076
32	0.384	0.078
33	0.389	0.078
34	0.387	0.081
35	0.391	0.078
36	0.388	0.08
37	0.387	0.083
38	0.387	0.082
39	0.388	0.083
40	0.388	0.083
41	0.389	0.085
42	0.392	0.09
43	0.393	0.091
44	0.393	0.091
45	0.394	0.092
46	0.395	0.092
47	0.395	0.093
48	0.395	0.093
49	0.395	0.094
50	0.396	0.098
51	0.396	0.098
52	0.399	0.098
53	0.399	0.098
54	0.399	0.097
55	0.4	0.097
56	0.399	0.097
57	0.399	0.095
58	0.399	0.095
59	0.399	0.095
60	0.399	0.095
61	0.399	0.095
62	0.4	0.096
63	0.4	0.095
64	0.4	0.095
65	0.4	0.095
66	0.401	0.095
67	0.401	0.095
68	0.402	0.095
69	0.402	0.096
70	0.402	0.097
71	0.403	0.098
72	0.402	0.097
73	0.403	0.097
74	0.404	0.098
75	0.404	0.098
76	0.404	0.099
77	0.404	0.098
78	0.404	0.099
79	0.404	0.099
80	0.404	0.099
81	0.404	0.1
82	0.405	0.099
83	0.404	0.099
84	0.405	0.099
85	0.405	0.099
86	0.406	0.099
87	0.406	0.099
88	0.407	0.1
89	0.407	0.1
90	0.408	0.101
91	0.408	0.101
92	0.407	0.101
93	0.409	0.102
94	0.41	0.102
95	0.409	0.102
96	0.409	0.101
97	0.409	0.101
98	0.41	0.102
99	0.41	0.102
100	0.409	0.101
101	0.409	0.101
102	0.412	0.104
103	0.413	0.105
104	0.412	0.105
105	0.413	0.104
106	0.414	0.103
107	0.414	0.104
108	0.414	0.104
109	0.415	0.105
110	0.414	0.105
111	0.414	0.104
112	0.415	0.105
113	0.415	0.105
114	0.415	0.104
115	0.416	0.105
116	0.416	0.106
117	0.416	0.105
118	0.416	0.105
119	0.416	0.106
120	0.416	0.105
121	0.416	0.104
122	0.417	0.105
123	0.418	0.105
124	0.417	0.105
125	0.417	0.104
126	0.417	0.105
127	0.419	0.107
128	0.42	0.108
129	0.42	0.107
130	0.42	0.108
131	0.42	0.108
132	0.421	0.109
133	0.42	0.108
134	0.42	0.108
135	0.422	0.11
136	0.422	0.11
137	0.42	0.109
138	0.421	0.109
139	0.42	0.109
140	0.42	0.109
141	0.42	0.108
142	0.419	0.108
143	0.42	0.107
144	0.42	0.108
145	0.42	0.107
146	0.42	0.106
147	0.42	0.107
148	0.42	0.105
149	0.421	0.107
150	0.42	0.106
151	0.42	0.105
152	0.42	0.105
153	0.421	0.105
154	0.422	0.106
155	0.421	0.106
156	0.421	0.106
157	0.421	0.106
158	0.422	0.106
159	0.422	0.106
160	0.422	0.106
161	0.421	0.105
162	0.422	0.105
163	0.422	0.105
164	0.421	0.104
165	0.422	0.104
166	0.422	0.104
167	0.422	0.104
168	0.422	0.103
169	0.424	0.106
170	0.423	0.106
171	0.424	0.106
172	0.423	0.106
173	0.424	0.107
174	0.423	0.106
175	0.424	0.107
176	0.424	0.108
177	0.425	0.11
178	0.426	0.11
179	0.425	0.109
180	0.425	0.109
181	0.426	0.11
182	0.425	0.109
183	0.425	0.109
184	0.425	0.108
185	0.426	0.108
186	0.425	0.109
187	0.425	0.108
188	0.426	0.108
189	0.426	0.108
190	0.426	0.108
191	0.426	0.108
192	0.426	0.109
193	0.427	0.109
194	0.427	0.109
195	0.426	0.108
196	0.427	0.109
197	0.427	0.109
198	0.428	0.11
199	0.428	0.109
200	0.428	0.11
201	0.428	0.11
202	0.429	0.11
203	0.428	0.11
204	0.428	0.11
205	0.429	0.112
206	0.43	0.112
207	0.429	0.112
208	0.43	0.112
209	0.43	0.111
210	0.429	0.112
211	0.43	0.112
212	0.43	0.112
213	0.429	0.11
214	0.43	0.11
215	0.43	0.112
216	0.43	0.112
217	0.43	0.112
218	0.431	0.112
219	0.43	0.111
220	0.43	0.111
221	0.431	0.112
222	0.43	0.112
223	0.43	0.112
224	0.43	0.112
225	0.431	0.113
226	0.431	0.112
227	0.43	0.112
228	0.431	0.112
229	0.431	0.112
230	0.431	0.112
231	0.431	0.111
232	0.43	0.112
233	0.431	0.113
234	0.432	0.113
235	0.432	0.112
236	0.432	0.112
237	0.432	0.111
238	0.432	0.111
239	0.432	0.111
240	0.432	0.111
241	0.432	0.111
242	0.432	0.112
243	0.432	0.112
