# Supplementary material for: Identifying Functions of Proteins in Mice With Functional Embedding Features
Source: Front Genet. 2022 May 16;13:909040. doi: 10.3389/fgene.2022.909040 (PMC9149260; doi:10.3389/fgene.2022.909040)
Supplement: Supplementary file 5 [file Table5.XLSX]

## Sheet: RAKEL_RF
Number of features	Accuracy	Exact match
1	0.364	0.036
2	0.364	0.035
3	0.37	0.041
4	0.368	0.039
5	0.373	0.044
6	0.384	0.053
7	0.362	0.074
8	0.348	0.085
9	0.352	0.088
10	0.359	0.09
11	0.36	0.092
12	0.364	0.095
13	0.364	0.092
14	0.367	0.093
15	0.369	0.095
16	0.372	0.096
17	0.378	0.093
18	0.385	0.096
19	0.387	0.096
20	0.391	0.099
21	0.389	0.096
22	0.392	0.101
23	0.393	0.101
24	0.395	0.101
25	0.396	0.103
26	0.395	0.101
27	0.398	0.102
28	0.399	0.103
29	0.399	0.103
30	0.4	0.102
31	0.402	0.101
32	0.402	0.104
33	0.405	0.103
34	0.408	0.104
35	0.409	0.106
36	0.409	0.108
37	0.41	0.107
38	0.413	0.107
39	0.416	0.112
40	0.417	0.112
41	0.417	0.113
42	0.417	0.113
43	0.417	0.112
44	0.417	0.113
45	0.419	0.113
46	0.42	0.114
47	0.419	0.113
48	0.421	0.114
49	0.418	0.112
50	0.427	0.118
51	0.426	0.116
52	0.425	0.113
53	0.429	0.117
54	0.428	0.119
55	0.427	0.116
56	0.428	0.118
57	0.428	0.117
58	0.432	0.119
59	0.433	0.117
60	0.433	0.121
61	0.433	0.119
62	0.435	0.118
63	0.432	0.115
64	0.435	0.118
65	0.436	0.119
66	0.439	0.122
67	0.436	0.121
68	0.439	0.122
69	0.438	0.119
70	0.44	0.122
71	0.439	0.122
72	0.441	0.126
73	0.441	0.127
74	0.441	0.123
75	0.44	0.126
76	0.442	0.124
77	0.441	0.125
78	0.444	0.127
79	0.442	0.124
80	0.444	0.123
81	0.444	0.124
82	0.443	0.122
83	0.442	0.121
84	0.443	0.125
85	0.441	0.12
86	0.443	0.125
87	0.443	0.124
88	0.443	0.123
89	0.444	0.125
90	0.444	0.125
91	0.443	0.121
92	0.444	0.123
93	0.442	0.122
94	0.444	0.128
95	0.445	0.124
96	0.445	0.126
97	0.444	0.122
98	0.446	0.124
99	0.445	0.122
100	0.446	0.127
101	0.446	0.124
102	0.445	0.124
103	0.445	0.123
104	0.447	0.124
105	0.447	0.124
106	0.446	0.124
107	0.448	0.125
108	0.448	0.123
109	0.447	0.125
110	0.448	0.126
111	0.45	0.125
112	0.45	0.126
113	0.448	0.126
114	0.452	0.13
115	0.452	0.128
116	0.45	0.126
117	0.452	0.125
118	0.454	0.129
119	0.452	0.127
120	0.453	0.129
121	0.453	0.127
122	0.453	0.13
123	0.45	0.126
124	0.452	0.126
125	0.452	0.128
126	0.452	0.129
127	0.452	0.127
128	0.453	0.127
129	0.454	0.127
130	0.452	0.124
131	0.454	0.129
132	0.452	0.125
133	0.454	0.125
134	0.453	0.127
135	0.454	0.129
136	0.453	0.129
137	0.453	0.129
138	0.453	0.127
139	0.452	0.124
140	0.454	0.128
141	0.453	0.127
142	0.452	0.126
143	0.451	0.123
144	0.452	0.126
145	0.453	0.127
146	0.456	0.129
147	0.457	0.127
148	0.458	0.127
149	0.458	0.13
150	0.459	0.129
151	0.46	0.131
152	0.458	0.13
153	0.46	0.131
154	0.462	0.129
155	0.462	0.128
156	0.463	0.129
157	0.463	0.13
158	0.464	0.131
159	0.464	0.128
160	0.463	0.13
161	0.463	0.129
162	0.463	0.128
163	0.465	0.132
164	0.465	0.13
165	0.463	0.127
166	0.465	0.131
167	0.463	0.129
168	0.464	0.132
169	0.465	0.131
170	0.464	0.131
171	0.465	0.129
172	0.467	0.134
173	0.466	0.131
174	0.466	0.131
175	0.466	0.129
176	0.465	0.128
177	0.467	0.129
178	0.466	0.133
179	0.467	0.134
180	0.467	0.131
181	0.464	0.127
182	0.465	0.126
183	0.465	0.127
184	0.466	0.131
185	0.465	0.127
186	0.466	0.129
187	0.466	0.129
188	0.467	0.13
189	0.467	0.129
190	0.468	0.131
191	0.467	0.129
192	0.467	0.133
193	0.467	0.131
194	0.466	0.129
195	0.465	0.13
196	0.465	0.128
197	0.468	0.131
198	0.467	0.129
199	0.466	0.129
200	0.467	0.129
201	0.468	0.135
202	0.465	0.129
203	0.465	0.127
204	0.465	0.129
205	0.468	0.132
206	0.468	0.129
207	0.469	0.131
208	0.467	0.132
209	0.466	0.132
210	0.466	0.131
211	0.469	0.133
212	0.466	0.128
213	0.468	0.129
214	0.466	0.129
215	0.467	0.129
216	0.467	0.129
217	0.466	0.13
218	0.467	0.127
219	0.469	0.132
220	0.467	0.131
221	0.47	0.131
222	0.464	0.126
223	0.467	0.129
224	0.469	0.132
225	0.468	0.13
226	0.467	0.13
227	0.467	0.131
228	0.468	0.131
229	0.466	0.128
230	0.467	0.133
231	0.47	0.132
232	0.468	0.133
233	0.466	0.129
234	0.467	0.129
235	0.466	0.13
236	0.467	0.129

## Sheet: RAKEL_SVM
Number of features	Accuracy	Exact match
1	0.373	0.033
2	0.377	0.034
3	0.383	0.037
4	0.387	0.04
5	0.394	0.043
6	0.395	0.045
7	0.402	0.053
8	0.402	0.052
9	0.403	0.053
10	0.406	0.056
11	0.405	0.056
12	0.406	0.056
13	0.407	0.056
14	0.408	0.055
15	0.409	0.057
16	0.409	0.057
17	0.409	0.057
18	0.411	0.059
19	0.411	0.059
20	0.411	0.061
21	0.411	0.062
22	0.411	0.061
23	0.411	0.061
24	0.408	0.063
25	0.409	0.063
26	0.408	0.063
27	0.408	0.063
28	0.408	0.063
29	0.409	0.063
30	0.406	0.066
31	0.402	0.067
32	0.403	0.067
33	0.403	0.068
34	0.403	0.067
35	0.404	0.067
36	0.402	0.071
37	0.395	0.081
38	0.396	0.083
39	0.394	0.086
40	0.395	0.086
41	0.395	0.089
42	0.393	0.09
43	0.394	0.092
44	0.395	0.092
45	0.396	0.094
46	0.395	0.095
47	0.396	0.094
48	0.396	0.096
49	0.396	0.095
50	0.396	0.099
51	0.396	0.099
52	0.396	0.098
53	0.399	0.099
54	0.399	0.099
55	0.399	0.1
56	0.399	0.099
57	0.4	0.099
58	0.401	0.098
59	0.4	0.098
60	0.4	0.098
61	0.401	0.098
62	0.401	0.1
63	0.401	0.1
64	0.401	0.1
65	0.402	0.101
66	0.406	0.104
67	0.406	0.103
68	0.406	0.103
69	0.407	0.103
70	0.407	0.103
71	0.407	0.103
72	0.408	0.102
73	0.409	0.102
74	0.408	0.103
75	0.409	0.104
76	0.409	0.105
77	0.41	0.106
78	0.41	0.105
79	0.41	0.107
80	0.41	0.105
81	0.41	0.106
82	0.41	0.106
83	0.411	0.106
84	0.41	0.106
85	0.41	0.106
86	0.41	0.105
87	0.409	0.104
88	0.409	0.104
89	0.41	0.105
90	0.411	0.106
91	0.412	0.107
92	0.412	0.106
93	0.412	0.107
94	0.412	0.107
95	0.414	0.109
96	0.414	0.109
97	0.414	0.109
98	0.414	0.108
99	0.414	0.108
100	0.415	0.109
101	0.415	0.108
102	0.415	0.109
103	0.416	0.108
104	0.416	0.108
105	0.416	0.108
106	0.416	0.108
107	0.416	0.107
108	0.416	0.107
109	0.416	0.108
110	0.417	0.11
111	0.418	0.109
112	0.418	0.11
113	0.418	0.11
114	0.418	0.11
115	0.418	0.11
116	0.419	0.11
117	0.419	0.111
118	0.42	0.112
119	0.421	0.113
120	0.42	0.113
121	0.421	0.111
122	0.421	0.111
123	0.421	0.111
124	0.421	0.111
125	0.421	0.11
126	0.421	0.11
127	0.422	0.111
128	0.422	0.111
129	0.423	0.112
130	0.423	0.112
131	0.423	0.11
132	0.423	0.112
133	0.423	0.112
134	0.423	0.113
135	0.424	0.111
136	0.424	0.111
137	0.424	0.111
138	0.424	0.111
139	0.424	0.111
140	0.424	0.112
141	0.424	0.112
142	0.423	0.111
143	0.424	0.112
144	0.424	0.111
145	0.424	0.111
146	0.431	0.119
147	0.431	0.121
148	0.432	0.12
149	0.432	0.119
150	0.433	0.119
151	0.434	0.121
152	0.435	0.122
153	0.436	0.122
154	0.437	0.122
155	0.437	0.123
156	0.437	0.124
157	0.437	0.123
158	0.437	0.122
159	0.438	0.123
160	0.437	0.123
161	0.438	0.125
162	0.438	0.124
163	0.438	0.124
164	0.44	0.125
165	0.441	0.125
166	0.44	0.125
167	0.441	0.126
168	0.44	0.124
169	0.44	0.125
170	0.442	0.126
171	0.442	0.126
172	0.442	0.126
173	0.442	0.126
174	0.442	0.126
175	0.442	0.126
176	0.443	0.127
177	0.443	0.126
178	0.443	0.126
179	0.443	0.126
180	0.443	0.125
181	0.443	0.125
182	0.442	0.125
183	0.442	0.124
184	0.442	0.125
185	0.442	0.125
186	0.442	0.123
187	0.442	0.123
188	0.443	0.124
189	0.442	0.124
190	0.442	0.122
191	0.442	0.123
192	0.442	0.122
193	0.442	0.122
194	0.442	0.122
195	0.442	0.124
196	0.442	0.123
197	0.442	0.124
198	0.445	0.127
199	0.445	0.127
200	0.445	0.126
201	0.446	0.127
202	0.445	0.127
203	0.446	0.128
204	0.446	0.128
205	0.445	0.128
206	0.445	0.128
207	0.446	0.129
208	0.446	0.128
209	0.447	0.129
210	0.446	0.128
211	0.446	0.128
212	0.446	0.129
213	0.446	0.128
214	0.446	0.129
215	0.448	0.132
216	0.448	0.131
217	0.448	0.13
218	0.448	0.129
219	0.448	0.129
220	0.447	0.129
221	0.448	0.13
222	0.448	0.13
223	0.447	0.129
224	0.448	0.129
225	0.448	0.13
226	0.448	0.131
227	0.449	0.131
228	0.448	0.13
229	0.448	0.131
230	0.448	0.129
231	0.449	0.131
232	0.449	0.13
233	0.448	0.129
234	0.448	0.129
235	0.448	0.13
236	0.449	0.131
